# Supplementary material for: Carbon Starvation Induces the Expression of PprB-Regulated Genes in Pseudomonas aeruginosa
Source: Appl Environ Microbiol. 2019 Oct 30;85(22):e01705-19. doi: 10.1128/AEM.01705-19 (PMC6821963; doi:10.1128/AEM.01705-19)
Supplement: Supplemental file 2 [file AEM.01705-19-sd002.xlsx]

## Sheet: Sheet1
PA number	locus tag	Means-control	Means-starvation	log2Ratio(starvation/control)	changeRatio	Up-Down-Regulation(starvation/control)
PA3414		13.5033	3181.23	7.88012	235.6	Up
PA1190		70.5267	14931.6	7.72598	211.7	Up
PA4298		7.58	1192.97	7.29815	157.4	Up
PA3415		13.3333	1464.16	6.77889	109.8	Up
PA4306	flp	412.187	42267.7	6.68011	102.5	Up
PA4302	tadA	5.70333	565.803	6.63235	99.2	Up
PA4299	tadD	11.9267	881.367	6.20748	73.9	Up
PA3416		28.84	2066.88	6.16324	71.7	Up
PA4300	tadC	7.12	492.017	6.11069	69.1	Up
PA1298		10.84	725.797	6.06513	67	Up
PA0940		114.777	7612.93	6.05155	66.3	Up
PA0110		8.85667	584.98	6.04548	66	Up
PA4301	tadB	7.88	452.483	5.84353	57.4	Up
PA1931		22.1367	1223.27	5.78816	55.3	Up
PA2937		20.1233	1103.71	5.77735	54.8	Up
PA0941		92.63	4909.63	5.72799	53	Up
PA3390		22.3767	1099.25	5.61838	49.1	Up
PA4304	rcpA	11.84	556.483	5.5546	47	Up
PA4738		848.303	39699.4	5.54839	46.8	Up
PA0111		10.6867	486.653	5.50901	45.5	Up
PA0112		4.75	201.807	5.4089	42.5	Up
PA1870		28.1267	1147.51	5.35042	40.8	Up
PA1404		31.9467	1272.83	5.31623	39.8	Up
PA3417		39.3867	1537.54	5.28677	39	Up
PA3274		93.1433	3259.59	5.12909	35	Up
PA2554		28.7867	995.24	5.11157	34.6	Up
PA4303	tadZ	23.8233	812.3	5.09157	34.1	Up
PA2553		38.12	1230.4	5.01243	32.3	Up
PA2938		8.65333	275.333	4.99178	31.8	Up
PA0447	gcdH	16.7833	523.17	4.96218	31.2	Up
PA0865	hpd	23.14	701.233	4.92143	30.3	Up
PA2178		7.95	237.87	4.90307	29.9	Up
PA2552		20.5767	561.217	4.76948	27.3	Up
PA4305	rcpC	41.1833	1107.47	4.74906	26.9	Up
PA2181		2.61	68.5833	4.71574	26.3	Up
PA0105	coxB	40.32	1057.5	4.71302	26.2	Up
PA4651	cupE4	10.77	281.64	4.70876	26.2	Up
PA2555		31.4133	814.53	4.69652	25.9	Up
PA4294		75.15	1907.23	4.66556	25.4	Up
PA4573		53.5733	1355.11	4.66075	25.3	Up
PA3520		8.30667	202.757	4.60934	24.4	Up
PA4297	tadG	14.62	355.473	4.60373	24.3	Up
PA2142		5.9	141.493	4.58388	24	Up
PA1877		4.31	102.087	4.56596	23.7	Up
PA2779		96.73	2262.79	4.548	23.4	Up
PA4293	pprA	12.5133	291.59	4.5424	23.3	Up
PA1887		34.9367	807.487	4.53062	23.1	Up
PA0451		38.8733	889.207	4.51567	22.9	Up
PA2250	lpdV	13.04	298.197	4.51525	22.9	Up
PA1297		9.44	210.243	4.47713	22.3	Up
PA1172	napC	26.1867	569.367	4.44245	21.7	Up
PA2021		180.917	3842.37	4.4086	21.2	Up
PA4877		293.78	6220.33	4.40418	21.2	Up
PA2368	hsiF3	4.49667	89.92	4.32171	20	Up
PA3418	ldh	158.783	3135.1	4.30338	19.7	Up
PA5106		37.4967	721.633	4.26643	19.2	Up
PA0107		7.74	147.987	4.25699	19.1	Up
PA2024		106.17	1979.03	4.22035	18.6	Up
PA2173a		2.50667	46.5433	4.21473	18.6	Up
PA0553		986.847	17801.1	4.17299	18	Up
PA2159		17.71	315.097	4.15316	17.8	Up
PA1979	eraS	7.46333	128.337	4.10397	17.2	Up
PA3428		8.52	145.393	4.09296	17.1	Up
PA2013	liuC	18.0633	307.8	4.09086	17	Up
PA2919		98.6467	1674.11	4.08498	17	Up
PA2171		8.34	140.21	4.0714	16.8	Up
PA1875		13.4467	224.373	4.06058	16.7	Up
PA0038		1496.93	24384.6	4.02589	16.3	Up
PA0106	coxA	20.7467	333.027	4.00469	16.1	Up
PA3190		15.0667	240.47	3.99642	16	Up
PA4908		11.1767	173.657	3.95768	15.5	Up
PA2009	hmgA	3.89	60.2633	3.95344	15.5	Up
PA2370	hsiH3	3.94333	60.83	3.9473	15.4	Up
PA1516		13.85	213.17	3.94405	15.4	Up
PA3412		157.593	2374.52	3.91336	15.1	Up
PA3186	oprB	14.2367	213.62	3.90736	15	Up
PA0175		20.48	307.247	3.90711	15	Up
PA1173	napB	15.7867	236.8	3.90689	15	Up
PA1499		2.46333	36.9433	3.90663	15	Up
PA2072		26.6367	393.547	3.88505	14.8	Up
PA1878		20.1667	294.587	3.86865	14.6	Up
PA0108	coIII	74.7033	1090.1	3.86715	14.6	Up
PA4147	acoR	60.05	874.323	3.86393	14.6	Up
PA4018		137.473	1999.39	3.86234	14.5	Up
PA0173		4.37333	63.52	3.86041	14.5	Up
PA2154		1.74333	25.27	3.85751	14.5	Up
PA1886	polB	43.6867	633.17	3.85733	14.5	Up
PA4739		339.227	4913.93	3.85656	14.5	Up
PA2175		15.16	218.257	3.84768	14.4	Up
PA1980	eraR	3.58	51.2	3.83811	14.3	Up
PA3187		11.13	157.857	3.82609	14.2	Up
PA1502	gcl	7.36	103.937	3.81986	14.1	Up
PA1289		62.65	869.6	3.79497	13.9	Up
PA2371	clpV3	9.27	128.657	3.79481	13.9	Up
PA0788		41.6	575.823	3.79097	13.8	Up
PA2249	bkdB	21.14	289.06	3.77332	13.7	Up
PA3258		16.98	230.787	3.76465	13.6	Up
PA2148		8.57	115.35	3.75058	13.5	Up
PA0872	phhA	17.5867	233.443	3.73052	13.3	Up
PA1503		4.97333	65.8367	3.72661	13.2	Up
PA2008	fahA	3.57667	47.0567	3.71771	13.2	Up
PA1517		25.0567	328.503	3.71264	13.1	Up
PA2012	liuD	19.0067	248.617	3.70935	13.1	Up
PA2836		2.33333	30.2533	3.69663	13	Up
PA2763		4.07333	52.4067	3.68547	12.9	Up
PA1888		18.2633	234.853	3.68474	12.9	Up
PA2248	bkdA2	11.3867	146.42	3.6847	12.9	Up
PA2150		3.09667	39.7667	3.68277	12.8	Up
PA4153		3.51	44.8467	3.67546	12.8	Up
PA2074		6.54667	83.13	3.66654	12.7	Up
PA2474		4.41667	55.7667	3.65837	12.6	Up
PA0452		34.26	427.553	3.64151	12.5	Up
PA2515	xylL	5.2	64.86	3.64075	12.5	Up
PA0585		15.3033	190.25	3.63598	12.4	Up
PA5352		10.2	126.533	3.63288	12.4	Up
PA1698	popN	3.56667	44.2333	3.63249	12.4	Up
PA0176	aer2	40.2867	497.867	3.62739	12.4	Up
PA1728		1649.35	20161.8	3.61166	12.2	Up
PA2167		7.72	93.49	3.59814	12.1	Up
PA2068		3.12333	37.8	3.59723	12.1	Up
PA2573		90.1167	1073.32	3.57415	11.9	Up
PA2360	hsiA3	18.8	223.823	3.57356	11.9	Up
PA3089		71.69	852.51	3.57187	11.9	Up
PA2513	antB	18.7667	218.223	3.53956	11.6	Up
PA3089a		21.4333	247.423	3.52905	11.5	Up
PA1174	napA	49.2633	563.753	3.51648	11.4	Up
PA1930		31.5367	360.57	3.51518	11.4	Up
PA1498	pykF	4.38333	49.8267	3.50682	11.4	Up
PA2369	hsiG3	5.82667	64.7967	3.47518	11.1	Up
PA2374		17.03	188.823	3.47089	11.1	Up
PA3460		23.1633	256.363	3.46828	11.1	Up
PA5098	hutH	6.83667	75.5433	3.46594	11	Up
PA2784		5.71667	63.16	3.46577	11	Up
PA2190		60.97	667.55	3.4527	10.9	Up
PA1238		3.37	36.62	3.44181	10.9	Up
PA4649	cupE2	3.69667	40.1567	3.44134	10.9	Up
PA1236		4.28667	46.4533	3.43785	10.8	Up
PA3275		35.97	389.463	3.43662	10.8	Up
PA0174		4.26333	46.1167	3.43523	10.8	Up
PA2918		53.67	577.59	3.42786	10.8	Up
PA2777		40.16	430.877	3.42344	10.7	Up
PA3957		68.0567	727.047	3.41724	10.7	Up
PA5211		24.8033	259.303	3.38603	10.5	Up
PA2176		16.8867	176.153	3.38288	10.4	Up
PA2016	liuR	218.627	2263.26	3.37186	10.4	Up
PA2149		2.56	26.34	3.36304	10.3	Up
PA4883		5.76333	59.2867	3.36273	10.3	Up
PA2014	liuB	28.4033	290.93	3.35654	10.2	Up
PA3273		20.23	206.64	3.35255	10.2	Up
PA3394	nosF	17.4333	177.54	3.34822	10.2	Up
PA2153	glgB	2.47	25.03	3.34108	10.1	Up
PA2472		3.06667	31.0133	3.33815	10.1	Up
PA1952	fapE	4.37	44.1533	3.33682	10.1	Up
PA0475		41.36	416.923	3.33347	10.1	Up
PA1176	napF	73.6767	742.243	3.33261	10.1	Up
PA1761		145.557	1446.81	3.31322	9.9	Up
PA2109		2.59667	25.7333	3.30891	9.9	Up
PA2168		4.81333	47.6167	3.30636	9.9	Up
PA3369		91.6067	899.743	3.29599	9.8	Up
PA0451a		38.8167	381.09	3.29538	9.8	Up
PA2015	liuA	155.03	1513.21	3.287	9.8	Up
PA2778		71.3167	696.027	3.28683	9.8	Up
PA0742		9.13	88.93	3.28398	9.7	Up
PA2512	antA	7.72333	75.1733	3.28293	9.7	Up
PA2572		66.7833	648.797	3.28021	9.7	Up
PA1402		22.62	219.393	3.27785	9.7	Up
PA4254	rpsQ	571.62	5503.33	3.26718	9.6	Up
PA0113		31.82	302.773	3.25023	9.5	Up
PA4296	pprB	147.557	1396.41	3.24239	9.5	Up
PA1861	modC	32.2267	304.31	3.23921	9.4	Up
PA3986		326.91	3063	3.22798	9.4	Up
PA2708		37.84	354.237	3.22673	9.4	Up
PA2247	bkdA1	9.22	86.2067	3.22496	9.3	Up
PA2511	antR	11.92	110.727	3.21555	9.3	Up
PA2183		8.75333	78.5967	3.16656	9	Up
PA5481		36.9233	330.007	3.15989	8.9	Up
PA4289		15.0067	132.053	3.13745	8.8	Up
PA4382		33.1533	291.013	3.13386	8.8	Up
PA2574	alkB1	23.78	208.69	3.13354	8.8	Up
PA1837a		1034.53	9075.09	3.13293	8.8	Up
PA2143		10.55	91.8567	3.12214	8.7	Up
PA1356		9.01333	78.43	3.12127	8.7	Up
PA3865		58.0467	503.837	3.11767	8.7	Up
PA2092		4.03667	34.96	3.11447	8.7	Up
PA1917		3.01333	25.9767	3.10778	8.6	Up
PA2017		23.9833	205.707	3.10048	8.6	Up
PA4152		4.63667	39.6633	3.09665	8.6	Up
PA3574a		110.713	938.78	3.08396	8.5	Up
PA3032	snr1	8.37	70.2567	3.06934	8.4	Up
PA2504		94.0633	786.407	3.06357	8.4	Up
PA2007	maiA	31.0667	259.167	3.06044	8.3	Up
PA1355		12.3467	102.64	3.0554	8.3	Up
PA1874		31.1833	259.113	3.05474	8.3	Up
PA4377		1724.86	14256.8	3.0471	8.3	Up
PA3885	tpbA	6.79	55.59	3.03334	8.2	Up
PA4008		12.3467	99.9567	3.01718	8.1	Up
PA4622		12.47	100.81	3.01511	8.1	Up
PA5213	gcvP1	30.86	248.67	3.01042	8.1	Up
PA4980		3.96667	31.71	2.99894	8	Up
PA1409	aphA	3.58	28.6167	2.99882	8	Up
PA1977		8.80333	70.34	2.99822	8	Up
PA1208		21.7433	172.08	2.98443	7.9	Up
PA2747		644.16	5092.98	2.98302	7.9	Up
PA2375		31.54	248.78	2.97962	7.9	Up
PA3710		19.34	152.467	2.97883	7.9	Up
PA0586		190.453	1492.1	2.96984	7.8	Up
PA2507	catA	6.29	49.2433	2.9688	7.8	Up
PA3723		187.003	1458.54	2.96339	7.8	Up
PA1171		68.7367	534.44	2.95888	7.8	Up
PA3175		11.8033	91.5267	2.955	7.8	Up
PA1879		17.8333	138.1	2.95307	7.7	Up
PA3341		531.427	4105.27	2.94953	7.7	Up
PA5212		143.777	1095.11	2.92918	7.6	Up
PA2088		6.58	49.8267	2.92076	7.6	Up
PA4635		19.4133	144.137	2.89232	7.4	Up
PA4702		478.573	3551.14	2.89147	7.4	Up
PA2155		4.44	32.8267	2.88624	7.4	Up
PA5444		17.9633	131.143	2.86802	7.3	Up
PA0899	aruB	67.79	494.267	2.86615	7.3	Up
PA4084	cupB3	6.74	49.07	2.86402	7.3	Up
PA4978		4.74333	34.4833	2.86193	7.3	Up
PA3316		30.84	222.7	2.85223	7.2	Up
PA1916		10.4167	75.22	2.85222	7.2	Up
PA4027		27.07	195.437	2.85193	7.2	Up
PA2011	liuE	86.4967	622.877	2.84823	7.2	Up
PA3461		17.9967	128.793	2.83926	7.2	Up
PA3451		187.387	1332.88	2.83046	7.1	Up
PA0587		142.76	1011.98	2.82551	7.1	Up
PA0543		62.2933	440.377	2.82159	7.1	Up
PA2514	antC	14.5233	101.133	2.79981	7	Up
PA3429		15.23	104.533	2.77898	6.9	Up
PA5100	hutU	16.3933	112.117	2.77382	6.8	Up
PA2070		7.57333	51.4333	2.7637	6.8	Up
PA4017		108.647	736.657	2.76135	6.8	Up
PA1255		3.68333	24.8833	2.7561	6.8	Up
PA4979		9.15333	61.64	2.7515	6.7	Up
PA1515	alc	93.9667	632.437	2.7507	6.7	Up
PA1418		5.15333	34.4367	2.74037	6.7	Up
PA1932		21.6733	144.243	2.73451	6.7	Up
PA1758	pabB	31.97	211.393	2.72514	6.6	Up
PA1419		7.71333	50.8333	2.72035	6.6	Up
PA0355	pfpI	286.453	1876.01	2.71129	6.5	Up
PA4149		7.95667	52.0467	2.70957	6.5	Up
PA3259		211.623	1377.95	2.70295	6.5	Up
PA2361	icmF3	14.62	93.99	2.68456	6.4	Up
PA2018	mexY	13.6367	87.5133	2.68201	6.4	Up
PA1635	kdpC	4.88333	31.3333	2.68176	6.4	Up
PA2861	ligT	5.45667	34.9667	2.67989	6.4	Up
PA1876		34.7533	222.17	2.67644	6.4	Up
PA4148		5.69	36.3467	2.67532	6.4	Up
PA2939		10.6733	68.09	2.67343	6.4	Up
PA2246	bkdR	90.2267	575.463	2.6731	6.4	Up
PA2107		9.10667	58.05	2.6723	6.4	Up
PA1365		9.49	60.4033	2.67015	6.4	Up
PA4780		120.363	761.183	2.66085	6.3	Up
PA4810	fdnI	161.007	1015.3	2.65672	6.3	Up
PA2059		5.13	32.3367	2.65614	6.3	Up
PA3688		175	1101.91	2.65458	6.3	Up
PA5354	glcE	17.7167	111.37	2.65218	6.3	Up
PA0177		75.29	471.043	2.64533	6.3	Up
PA1500		7.68	47.9133	2.64125	6.2	Up
PA4652	cupE5	5.11333	31.8767	2.64016	6.2	Up
PA2443	sdaA	59.9833	373.19	2.63728	6.2	Up
PA0446		24.1133	149.567	2.63289	6.2	Up
PA2120		11.1533	68.8967	2.62696	6.2	Up
PA2488		15.7533	97.23	2.62574	6.2	Up
PA4680		45.51	280.73	2.62493	6.2	Up
PA1351		4.31	26.5567	2.62331	6.2	Up
PA4365		8.68667	53.4833	2.62221	6.2	Up
PA1111		26.91	165.487	2.6205	6.1	Up
PA4910		19.3733	118.36	2.61104	6.1	Up
PA1041		1919.62	11700.3	2.60766	6.1	Up
PA4311		73.4767	447.527	2.60662	6.1	Up
PA0743		86.24	521.887	2.59731	6.1	Up
PA4623		1767.38	10663.3	2.59297	6	Up
PA3517		8.4	50.6	2.59068	6	Up
PA2055		8.00667	47.94	2.58196	6	Up
PA2166		48.6733	290.713	2.57839	6	Up
PA1760		104.36	621.307	2.57374	6	Up
PA4630		52.8933	314	2.56961	5.9	Up
PA1328		20.5633	121.297	2.56039	5.9	Up
PA4313a		100.447	592.177	2.5596	5.9	Up
PA2759		6803.43	40038.5	2.55705	5.9	Up
PA5047		71.78	422.307	2.55664	5.9	Up
PA0476		19.9633	117.357	2.55548	5.9	Up
PA2138	ligD	4.54333	26.7067	2.55538	5.9	Up
PA1873		10.0167	58.8467	2.55456	5.9	Up
PA4911		5	29.2933	2.55057	5.9	Up
PA0185		7.89333	46.1867	2.54877	5.9	Up
PA5353	glcF	12.72	74.29	2.54607	5.8	Up
PA2157		4.54333	26.5167	2.54508	5.8	Up
PA3261		164.523	954.897	2.53705	5.8	Up
PA1633	kdpA	23.9233	138.09	2.52912	5.8	Up
PA4089		5.28333	30.2733	2.51853	5.7	Up
PA1386		25.1433	144.01	2.51792	5.7	Up
PA3929	cioB	61.0067	349.107	2.51663	5.7	Up
PA1421	gbuA	5.72667	32.6433	2.51102	5.7	Up
PA1488		6.37333	36.17	2.50467	5.7	Up
PA4811	fdnH	138.297	783.02	2.50128	5.7	Up
PA2580		40.0967	226.783	2.49976	5.7	Up
PA3181		52.2633	294.927	2.49649	5.6	Up
PA4909		35.37	199.547	2.49613	5.6	Up
PA1541		8.46667	47.6767	2.49342	5.6	Up
PA2723		252.907	1418.92	2.48811	5.6	Up
PA0109		1010.47	5615.44	2.47437	5.6	Up
PA2984		12.0367	66.8433	2.47335	5.6	Up
PA4882		34.33	190.167	2.46972	5.5	Up
PA4820		17.22	95.0167	2.4641	5.5	Up
PA4650	cupE3	15.5067	85.3767	2.46095	5.5	Up
PA3298		10.8067	59.47	2.46024	5.5	Up
PA2182		36.8767	202.867	2.45975	5.5	Up
PA1327		34.6433	190.05	2.45573	5.5	Up
PA1148	toxA	8.27667	45.3367	2.45356	5.5	Up
PA5383		5.05333	27.6433	2.45162	5.5	Up
PA1299		11.6033	63.2533	2.4466	5.5	Up
PA5099		11.97	65.1167	2.4436	5.4	Up
PA2621	clpS	1812.37	9837.97	2.44048	5.4	Up
PA1501		56.4767	305.43	2.43511	5.4	Up
PA4915		116.327	627.293	2.43096	5.4	Up
PA5522	pauA6	29.0867	156.74	2.42994	5.4	Up
PA0040		11.0533	59.54	2.42938	5.4	Up
PA0052		50.0033	267.62	2.42009	5.4	Up
PA2010		14.9333	79.7433	2.41683	5.3	Up
PA3023		50.4167	268.977	2.41551	5.3	Up
PA2236	pslF	38.41	204.72	2.4141	5.3	Up
PA0554		286.787	1523.13	2.40899	5.3	Up
PA0983		641.747	3397.96	2.40459	5.3	Up
PA4177		6.64	35.0667	2.40085	5.3	Up
PA3422		10.2933	54.33	2.40004	5.3	Up
PA5104		77.83	410.003	2.39724	5.3	Up
PA2172		12.3767	65.0133	2.39311	5.3	Up
PA1540		17.7033	92.88	2.39135	5.2	Up
PA1323		516.693	2709.5	2.39065	5.2	Up
PA0178		87.6867	458.38	2.38611	5.2	Up
PA1259		11.0367	57.6867	2.38593	5.2	Up
PA1513		30.7233	160.03	2.38094	5.2	Up
PA4913		43.9867	228.58	2.37756	5.2	Up
PA0960		629.227	3267.94	2.37673	5.2	Up
PA3189		15	77.5267	2.36973	5.2	Up
PA3188		11.5467	59.6233	2.3684	5.2	Up
PA0007		33.9467	172.963	2.34912	5.1	Up
PA0183	atsA	10.4367	52.7133	2.33651	5.1	Up
PA2114		15.5633	78.5667	2.33577	5	Up
PA0114	senC	182.647	36.4933	-2.32335	-5.00493	Down
PA1132		80.4867	16.0667	-2.32468	-5.00954	Down
PA3130		134.217	26.78	-2.32534	-5.01182	Down
PA3456		43.4067	8.62667	-2.33104	-5.03168	Down
PA4690.2		4176.54	829.79	-2.33149	-5.03325	Down
PA5369.2		4176.54	829.79	-2.33149	-5.03325	Down
PA0986		41.2167	8.17333	-2.33423	-5.04282	Down
PA5430		50.65	10.0367	-2.33528	-5.0465	Down
PA1095		10897.2	2155.44	-2.33789	-5.05564	Down
PA1506		198.103	39.1667	-2.33855	-5.05796	Down
PA2945		31.9667	6.31667	-2.33933	-5.06069	Down
PA5080		157.647	31.12	-2.34078	-5.06577	Down
PA4846	aroQ1	311.99	61.56	-2.34143	-5.06806	Down
PA5088		54.8467	10.8033	-2.34393	-5.07683	Down
PA0390	metX	97.8	19.2467	-2.34523	-5.0814	Down
PA2136		34.7467	6.83	-2.34692	-5.08736	Down
PA3777	xseA	166.187	32.6567	-2.34736	-5.0889	Down
PA4426		284.453	55.8667	-2.34813	-5.09165	Down
PA1594		64.97	12.7533	-2.3489	-5.09435	Down
PA3552	arnB	45.3733	8.9	-2.34997	-5.09813	Down
PA4170		147.13	28.8567	-2.35011	-5.09865	Down
PA3657	map	821.787	161.103	-2.35078	-5.10099	Down
PA1681	aroC	232.807	45.63	-2.35108	-5.10205	Down
PA1397		45.11	8.84	-2.35133	-5.10294	Down
PA2850	ohr	344.553	67.4833	-2.35212	-5.10575	Down
PA0307		244.723	47.93	-2.35215	-5.10585	Down
PA3791		236.537	46.23	-2.35516	-5.11652	Down
PA0594	surA	479.757	93.72	-2.35587	-5.11904	Down
PA3167	serC	213.75	41.7067	-2.35757	-5.12508	Down
PA3156	wbpD	1259.52	245.01	-2.36196	-5.14069	Down
PA4991		73.4633	14.28	-2.36303	-5.14449	Down
PA1165	pcpS	91.38	17.7567	-2.36352	-5.14624	Down
PA0286	desA	439.987	85.4833	-2.36374	-5.14705	Down
PA2740	pheS	170.2	33.0267	-2.36553	-5.15341	Down
PA1746		16348.6	3170.53	-2.36637	-5.15641	Down
PA4388		188.557	36.5533	-2.36692	-5.1584	Down
PA3038		257.197	49.7967	-2.36875	-5.16494	Down
PA3579		35.35	6.84333	-2.36894	-5.16561	Down
PA3683		123.597	23.92	-2.36935	-5.16708	Down
PA5340		139.997	27.0767	-2.37027	-5.17038	Down
PA3852		963.383	186.217	-2.37113	-5.17345	Down
PA3678	mexL	183.68	35.4967	-2.37144	-5.17457	Down
PA1796	folD	42.44	8.19667	-2.37232	-5.17771	Down
PA4346		114.917	22.1833	-2.37304	-5.18032	Down
PA3470		84.07	16.2267	-2.37322	-5.18098	Down
PA1831		452.537	87.3433	-2.37327	-5.18112	Down
PA4579		63.08	12.1567	-2.37543	-5.18892	Down
PA0576	rpoD	571.203	109.84	-2.3786	-5.20032	Down
PA2811		73.8067	14.1867	-2.37922	-5.20254	Down
PA0171		85.81	16.4567	-2.38247	-5.2143	Down
PA2119		1184.23	226.893	-2.38386	-5.21932	Down
PA1005		143.173	27.3967	-2.38569	-5.22594	Down
PA4961		229.937	43.9667	-2.38675	-5.2298	Down
PA4557	lytB	110.473	21.0733	-2.39021	-5.24233	Down
PA0668.4		6063.24	1152.82	-2.39493	-5.2595	Down
PA4673		90.7433	17.2333	-2.39659	-5.26557	Down
PA4065		179.14	34.0133	-2.39692	-5.26676	Down
PA4227	pchR	143.543	27.2267	-2.39839	-5.27216	Down
PA0938	wzz2	265.7	50.32	-2.40059	-5.28021	Down
PA3645	fabZ	798.267	150.517	-2.40695	-5.30351	Down
PA4400	mutT	170.24	32.07	-2.40827	-5.30839	Down
PA3493		42.8867	8.06667	-2.41048	-5.31653	Down
PA1280		25.1533	4.72333	-2.41287	-5.32534	Down
PA3117	asd	194.1	36.4367	-2.41334	-5.32705	Down
PA1061		80.6867	15.14	-2.41397	-5.32937	Down
PA2802		137.277	25.7033	-2.41706	-5.34081	Down
PA1757	thrH	77.3667	14.48	-2.41765	-5.343	Down
PA2661		52.03	9.73	-2.41883	-5.34738	Down
PA0560		117.07	21.8867	-2.41925	-5.34892	Down
PA3611		119.867	22.39	-2.4205	-5.35358	Down
PA2686	pfeR	74.6767	13.9433	-2.42108	-5.35573	Down
PA5475		10115.9	1888.21	-2.42154	-5.35743	Down
PA5371		3071.88	572.927	-2.4227	-5.36173	Down
PA0420	bioA	92.2333	17.2	-2.42288	-5.3624	Down
PA0955		67.2133	12.5233	-2.42413	-5.36705	Down
PA4664	prmC	119.75	22.2933	-2.42534	-5.37156	Down
PA1652		84.46	15.7033	-2.4272	-5.37848	Down
PA3437	folM	323.493	60.1167	-2.4279	-5.38109	Down
PA2652		140.347	26.0467	-2.42982	-5.38828	Down
PA3743	trmD	246.203	45.6033	-2.43264	-5.3988	Down
PA3039		47.16	8.72333	-2.43461	-5.40619	Down
PA0611	prtR	405.593	75.0233	-2.43462	-5.40623	Down
PA1821		281.567	51.9533	-2.43819	-5.41961	Down
PA4045		141.813	26.1533	-2.43893	-5.42238	Down
PA1843	metH	113.667	20.95	-2.43979	-5.42562	Down
PA1549		132.67	24.4433	-2.44033	-5.42766	Down
PA4987		54.4867	10.0333	-2.4411	-5.43056	Down
PA3626		174.82	32.1633	-2.44238	-5.43538	Down
PA5277	lysA	538.553	98.88	-2.44534	-5.44653	Down
PA2982		124.067	22.7567	-2.44675	-5.45188	Down
PA5236		132.307	24.1433	-2.45419	-5.48005	Down
PA3751	purT	229.47	41.8733	-2.4542	-5.4801	Down
PA0976		144.81	26.3333	-2.4592	-5.49911	Down
PA0414	chpB	141.297	25.67	-2.46057	-5.50435	Down
PA3820	secF	343.823	62.46	-2.46066	-5.5047	Down
PA4260	rplB	908.417	164.62	-2.46421	-5.51826	Down
PA2406		66.16	11.9833	-2.46493	-5.521	Down
PA2533		81.66	14.78	-2.46598	-5.52503	Down
PA1586	sucB	348.11	62.96	-2.46704	-5.52907	Down
PA4326		3306.55	597.64	-2.46798	-5.53268	Down
PA0413	chpA	303.95	54.87	-2.46974	-5.53946	Down
PA0968		382.917	69.1233	-2.46979	-5.53962	Down
PA2823		48.8867	8.82	-2.47059	-5.54271	Down
PA5478		114.31	20.62	-2.47084	-5.54365	Down
PA1155	nrdB	141.437	25.4867	-2.47234	-5.54944	Down
PA2867		905.95	163.18	-2.47297	-5.55184	Down
PA1795	cysS	228.06	40.9933	-2.47595	-5.56334	Down
PA2437		109.153	19.5833	-2.47866	-5.57379	Down
PA4349		279.02	49.91	-2.48297	-5.59046	Down
PA0002	dnaN	370.84	66.3267	-2.48314	-5.59111	Down
PA2651		225.067	40.25	-2.48329	-5.59172	Down
PA4729	panB	63.3067	11.3067	-2.48518	-5.59906	Down
PA1009		106.463	19.0067	-2.48578	-5.60137	Down
PA4000	rlpA	420.89	75.1	-2.48656	-5.60439	Down
PA5066	hisI	2152.03	382.917	-2.49059	-5.62009	Down
PA0608		44.95	7.99667	-2.49085	-5.62109	Down
PA4399		360.303	64.06	-2.49172	-5.62447	Down
PA5470		52.99	9.40667	-2.49396	-5.63324	Down
PA2023	galU	751.54	133.317	-2.49499	-5.63725	Down
PA4427	sspB	468.21	82.88	-2.49806	-5.64925	Down
PA2832	tpm	192.977	34.11	-2.50016	-5.65748	Down
PA3680		54.6667	9.63	-2.50505	-5.6767	Down
PA5030		26.92	4.74	-2.50572	-5.67932	Down
PA4069		270.947	47.6967	-2.50605	-5.68062	Down
PA5008	wapP	307.703	54.08	-2.50837	-5.68978	Down
PA1553	ccoO1	151.78	26.6667	-2.50887	-5.69175	Down
PA2587	pqsH	111.63	19.6067	-2.50931	-5.69347	Down
PA4433	rplM	310.067	54.3833	-2.51134	-5.7015	Down
PA3859		435.75	76.1833	-2.51595	-5.71975	Down
PA3105	xcpQ	216.807	37.8533	-2.51792	-5.72754	Down
PA3726		65.9267	11.5067	-2.51839	-5.72943	Down
PA1234		128.967	22.49	-2.51964	-5.7344	Down
PA3154	wzy	242.953	42.33	-2.52093	-5.73951	Down
PA2953		401.817	69.9667	-2.5218	-5.74297	Down
PA5012	waaF	162.913	28.3433	-2.52302	-5.74785	Down
PA4044	dxs	209.05	36.3267	-2.52475	-5.75473	Down
PA2407		56.58	9.83	-2.52503	-5.75585	Down
PA4114		293.773	50.99	-2.52642	-5.76139	Down
PA4782		714.54	123.937	-2.52741	-5.76536	Down
PA2128	cupA1	143.283	24.8467	-2.52775	-5.7667	Down
PA4621		191.35	33.1167	-2.53058	-5.77806	Down
PA0461		127.267	21.9933	-2.53272	-5.7866	Down
PA3635	eno	393.903	68.04	-2.53339	-5.78929	Down
PA1047		251.433	43.39	-2.53474	-5.79473	Down
PA3033		361.44	62.2467	-2.53769	-5.80658	Down
PA0005	lptA	248.707	42.8267	-2.53786	-5.80729	Down
PA4182		127.79	22	-2.5382	-5.80864	Down
PA5499	zur	753.05	129.617	-2.53849	-5.80982	Down
PA1958		97.65	16.8	-2.53916	-5.8125	Down
PA2623	icd	777.687	133.617	-2.54109	-5.82028	Down
PA3936		103.743	17.8233	-2.54118	-5.82065	Down
PA1291		35.1567	6.02333	-2.54516	-5.83675	Down
PA3481		197.47	33.6967	-2.55096	-5.86022	Down
PA0394		180.097	30.72	-2.55152	-5.86252	Down
PA0595	lptD	532.553	90.8167	-2.5519	-5.86405	Down
PA3440		65.7167	11.2067	-2.5519	-5.86407	Down
PA2637	nuoA	814.043	138.8	-2.5521	-5.86487	Down
PA1369		247.063	41.9667	-2.55757	-5.88713	Down
PA1959	bacA	35.37	5.99667	-2.56029	-5.89828	Down
PA0937		442.2	74.9333	-2.56102	-5.90125	Down
PA4453		336.36	56.98	-2.56148	-5.90312	Down
PA2993		134.167	22.7033	-2.56305	-5.90956	Down
PA5338	spoT	327.687	55.3933	-2.56453	-5.91563	Down
PA5334	rph	313.253	52.9167	-2.56554	-5.91975	Down
PA2992		585.2	98.8133	-2.56615	-5.92228	Down
PA3935	tauD	119.117	20.0667	-2.5695	-5.93605	Down
PA1428		99.1433	16.66	-2.57313	-5.95098	Down
PA1531		28.83	4.84	-2.57449	-5.95661	Down
PA3047		276.597	46.3967	-2.57569	-5.96156	Down
PA5457		106.86	17.89	-2.5785	-5.97317	Down
PA4744	infB	531.877	88.92	-2.58051	-5.98152	Down
PA3575		60.54	10.1133	-2.58163	-5.98616	Down
PA2856	tesA	238.727	39.8267	-2.58355	-5.99414	Down
PA3612		232.41	38.7033	-2.58614	-6.00491	Down
PA2626	trmU	64.6333	10.7633	-2.58615	-6.00496	Down
PA4246	rpsE	862.09	143.313	-2.58867	-6.01542	Down
PA0521		82.8733	13.7767	-2.58868	-6.01549	Down
PA2390	pvdT	121.977	20.2767	-2.58871	-6.01562	Down
PA0471	fiuR	37.4033	6.21333	-2.58973	-6.01985	Down
PA1476	ccmB	88.5133	14.6833	-2.59172	-6.02815	Down
PA0001	dnaA	481.48	79.8133	-2.59277	-6.03258	Down
PA1244		401.22	66.5033	-2.59289	-6.03308	Down
PA4866		33.02	5.46333	-2.59549	-6.04393	Down
PA3471		82.9967	13.7167	-2.59712	-6.05079	Down
PA4374	mexV	52.0967	8.58667	-2.60102	-6.06716	Down
PA3744	rimM	183.123	29.9833	-2.61058	-6.1075	Down
PA0432	sahH	198.09	32.42	-2.6112	-6.11012	Down
PA4762	grpE	242.16	39.62	-2.61166	-6.11206	Down
PA5009	waaP	195.34	31.9333	-2.61285	-6.11712	Down
PA1924		82.2867	13.4267	-2.61556	-6.1286	Down
PA0856		531.577	86.6167	-2.61756	-6.13712	Down
PA4007	proA	126.35	20.5867	-2.61764	-6.13747	Down
PA5144		140.793	22.92	-2.6189	-6.14282	Down
PA3336		244.47	39.7933	-2.61906	-6.14349	Down
PA4600	nfxB	97.13	15.77	-2.62273	-6.15916	Down
PA5296	rep	72.9067	11.8367	-2.62279	-6.15939	Down
PA3999	dacC	370.84	60.1567	-2.624	-6.16457	Down
PA1011		161.483	26.1933	-2.62411	-6.16505	Down
PA4176	ppiC2	408.077	66.1567	-2.62488	-6.16834	Down
PA4236	katA	407.6	66.0433	-2.62567	-6.17171	Down
PA1546	hemN	1449.58	234.693	-2.62679	-6.17649	Down
PA0851		86.96	14.0533	-2.62944	-6.18786	Down
PA5243	hemB	987.373	159.523	-2.62983	-6.18952	Down
PA2667	mvaU	2270.4	366.757	-2.63005	-6.19047	Down
PA2545	xthA	49.1567	7.94	-2.63018	-6.19102	Down
PA5456		88.8233	14.2867	-2.63627	-6.21722	Down
PA3821	secD	209.57	33.7033	-2.63647	-6.21808	Down
PA0655		572.623	92.01	-2.63772	-6.22349	Down
PA5455		170.02	27.3167	-2.63785	-6.22404	Down
PA1806	fabI	210.753	33.8067	-2.64018	-6.23408	Down
PA0837	slyD	3630.3	581.74	-2.64164	-6.24042	Down
PA4043	ispA	89.4567	14.3133	-2.64383	-6.24988	Down
PA5454	rmd	244.68	39.1167	-2.64504	-6.25513	Down
PA3482	metG	134.3	21.4567	-2.64596	-6.25913	Down
PA0964	pmpR	684.087	109.277	-2.64619	-6.26013	Down
PA5511	mifR	151.483	24.1767	-2.64747	-6.26568	Down
PA4815		78.8467	12.5733	-2.64868	-6.27094	Down
PA3828	lptF	275.2	43.86	-2.6495	-6.27451	Down
PA3308	hepA	31.54	5.02667	-2.64951	-6.27454	Down
PA0336	ygdP	2792.84	444.707	-2.65081	-6.28018	Down
PA4907		272.087	43.32	-2.65096	-6.28086	Down
PA0593	pdxA	122.033	19.3833	-2.65439	-6.29579	Down
PA2812		246.56	39.15	-2.65485	-6.29783	Down
PA3009		1540.56	244.237	-2.65711	-6.30767	Down
PA5161	rmlB	266.553	42.2133	-2.65865	-6.31443	Down
PA4234	uvrA	51.23	8.10667	-2.65981	-6.31949	Down
PA3337	rfaD	9850.72	1557.13	-2.66134	-6.3262	Down
PA4665	prfA	49.97	7.89667	-2.66175	-6.32799	Down
PA4430		193.52	30.58	-2.66182	-6.32832	Down
PA0395	pilT	376.21	59.2033	-2.66779	-6.35454	Down
PA2788		655.653	103.173	-2.66786	-6.35487	Down
PA3902		464.533	73.0767	-2.6683	-6.35679	Down
PA2303	ambD	55.67	8.75667	-2.66845	-6.35744	Down
PA4768	smpB	335.58	52.78	-2.66859	-6.35809	Down
PA5426	purE	49.79	7.83	-2.66877	-6.35888	Down
PA5078	opgG	378.65	59.4967	-2.66998	-6.36422	Down
PA5479	gltP	255.337	40.0967	-2.67085	-6.36803	Down
PA4135		98.24	15.41	-2.67244	-6.37508	Down
PA3458		1827.23	286.357	-2.67377	-6.38096	Down
PA5331	pyrE	444.237	69.48	-2.67666	-6.39373	Down
PA1159		1570.59	245.44	-2.67786	-6.39907	Down
PA0996	pqsA	65.9533	10.3067	-2.67787	-6.39909	Down
PA1842		489.073	76.2833	-2.68061	-6.41127	Down
PA1642	selD	229.393	35.7533	-2.68167	-6.416	Down
PA3665		121.933	18.9967	-2.68227	-6.41867	Down
PA4645		124.07	19.3267	-2.68249	-6.41963	Down
PA3480		111.763	17.3833	-2.68467	-6.42934	Down
PA0022		489.727	76.1533	-2.685	-6.4308	Down
PA1561	aer	1471.12	228.58	-2.68614	-6.43589	Down
PA3030	mobA	102.797	15.9633	-2.68696	-6.43955	Down
PA3727		182.363	28.2933	-2.68828	-6.44545	Down
PA2111		29.81	4.62333	-2.68879	-6.44773	Down
PA4220		409.513	63.3933	-2.69151	-6.45988	Down
PA4061		192.357	29.7033	-2.69509	-6.47593	Down
PA5204	argA	263.827	40.73	-2.69543	-6.47745	Down
PA5295		234.257	36.0767	-2.69895	-6.4933	Down
PA0835	pta	908.21	139.853	-2.69911	-6.49402	Down
PA0512	nirH	42.56	6.54333	-2.7014	-6.50433	Down
PA2584	pgsA	87.3833	13.4333	-2.70154	-6.50496	Down
PA4446	algW	161.697	24.77	-2.70662	-6.52792	Down
PA2857		84.0033	12.8533	-2.7083	-6.53553	Down
PA0341	lgt	130.153	19.76	-2.71956	-6.58671	Down
PA4440		422.747	63.7733	-2.72877	-6.62889	Down
PA5289		238.163	35.9067	-2.72963	-6.63284	Down
PA1777	oprF	8749.01	1314.67	-2.73441	-6.65489	Down
PA0319		148.797	22.32	-2.73693	-6.66652	Down
PA3457		148.153	22.2233	-2.73694	-6.66657	Down
PA4543		170.307	25.5333	-2.73768	-6.66997	Down
PA0514	nirL	23.7733	3.55667	-2.74075	-6.68416	Down
PA1246	aprD	94.9933	14.2033	-2.7416	-6.6881	Down
PA1653		51.94	7.75667	-2.74334	-6.69618	Down
PA0969	tolQ	272.497	40.64	-2.74527	-6.70513	Down
PA4376	pncB2	167.277	24.9267	-2.74647	-6.71075	Down
PA4390		137.683	20.4933	-2.74813	-6.71845	Down
PA1957		47.74	7.10333	-2.74863	-6.72079	Down
PA4670	prs	146.74	21.81	-2.7502	-6.72811	Down
PA1272	cobO	83.3933	12.3767	-2.75231	-6.73795	Down
PA4075		161.89	24.0033	-2.75371	-6.74448	Down
PA3322		196.653	29.1567	-2.75376	-6.74471	Down
PA1804	hupB	26115.7	3866.39	-2.75586	-6.75454	Down
PA3798		103.207	15.27	-2.75676	-6.75879	Down
PA1964		187.877	27.6633	-2.76374	-6.79154	Down
PA3989	holA	50.9367	7.48333	-2.76695	-6.80668	Down
PA4851		149.093	21.8933	-2.76765	-6.80999	Down
PA4730	panC	122.74	17.9567	-2.77301	-6.83534	Down
PA0805		10619	1551.74	-2.77468	-6.84324	Down
PA0125		1315.63	192.213	-2.77497	-6.84462	Down
PA3627	ygbB	888.35	129.723	-2.77569	-6.84804	Down
PA3153	wzx	160.107	23.36	-2.77692	-6.85388	Down
PA0306a		796.95	116.223	-2.77759	-6.85706	Down
PA5164	rmlC	440.693	64.1967	-2.7792	-6.86474	Down
PA3151	hisF2	926.377	134.793	-2.78085	-6.87257	Down
PA4761	dnaK	338.94	49.28	-2.78196	-6.87784	Down
PA4745	nusA	430.16	62.33	-2.78687	-6.90133	Down
PA1767		120.343	17.4233	-2.78806	-6.90702	Down
PA0773	pdxJ	628.387	90.83	-2.79041	-6.91827	Down
PA3785		501.767	72.4167	-2.79262	-6.92888	Down
PA1019	mucK	55.0133	7.93333	-2.79378	-6.93445	Down
PA3155	wbpE	2615.78	377.08	-2.7943	-6.93695	Down
PA1655		69.6467	10.03	-2.79573	-6.94384	Down
PA4708	phuT	406.18	58.42	-2.79758	-6.95276	Down
PA2305	ambB	152.283	21.8967	-2.79797	-6.95464	Down
PA5028		543.25	78.0933	-2.79834	-6.95642	Down
PA4238	rpoA	709.05	101.887	-2.79892	-6.9592	Down
PA0508		172.023	24.68	-2.80119	-6.97015	Down
PA3005	nagZ	123.74	17.7233	-2.80359	-6.98176	Down
PA2394	pvdN	135.443	19.3767	-2.8053	-6.99002	Down
PA5036	gltB	171.31	24.5033	-2.80556	-6.99129	Down
PA4677		283.577	40.4667	-2.80893	-7.00766	Down
PA2994	nqrF	118.22	16.8667	-2.80923	-7.00909	Down
PA4247	rplR	580.203	82.7167	-2.81031	-7.01435	Down
PA3046		4461.75	635.717	-2.81115	-7.01846	Down
PA0961		98.4267	13.9833	-2.81534	-7.03886	Down
PA1890		308.357	43.8033	-2.81549	-7.03957	Down
PA2532	tpx	574.61	81.6067	-2.81582	-7.04121	Down
PA4494	roxS	303.627	43.05	-2.81821	-7.05288	Down
PA5554	atpD	501.693	71.05	-2.8199	-7.06113	Down
PA1544	anr	604.913	85.48	-2.82307	-7.07667	Down
PA5171	arcA	639.817	90.28	-2.82518	-7.08703	Down
PA5461		581.767	82.08	-2.82534	-7.0878	Down
PA4395		1275.64	179.933	-2.82569	-7.08951	Down
PA1793	ppiB	1667.75	234.193	-2.83213	-7.12127	Down
PA4068		109.42	15.3633	-2.83231	-7.12215	Down
PA3104	xcpP	448.667	62.9133	-2.83421	-7.1315	Down
PA0526		1900.58	266.097	-2.83641	-7.14243	Down
PA2995	nqrE	77.2833	10.82	-2.83646	-7.14264	Down
PA2575		141.95	19.83	-2.83963	-7.15835	Down
PA3603	dgkA	91.5433	12.7867	-2.83981	-7.15928	Down
PA5240	trxA	19351.1	2702.57	-2.84002	-7.16028	Down
PA3054		145.667	20.3333	-2.84075	-7.16393	Down
PA2201		29.7867	4.15667	-2.84117	-7.166	Down
PA2446	gcvH2	125.447	17.5	-2.84165	-7.16838	Down
PA4329	pykA	337.857	47.05	-2.84414	-7.1808	Down
PA4014		105.977	14.6767	-2.85215	-7.22076	Down
PA0705	migA	73.5267	10.17	-2.85395	-7.22976	Down
PA0563		1627.43	224.687	-2.85661	-7.24312	Down
PA1325		55.1567	7.59667	-2.8601	-7.26064	Down
PA3440a		275.89	37.99	-2.8604	-7.26217	Down
PA4431		312.863	43.0567	-2.86122	-7.26632	Down
PA2860		164.177	22.5433	-2.86448	-7.28271	Down
PA1533		2165.74	297.27	-2.86502	-7.28544	Down
PA0946		336.897	46.0867	-2.86988	-7.31007	Down
PA4675	chtA	49.5833	6.77	-2.87263	-7.32398	Down
PA3685		143.483	19.5367	-2.87663	-7.34431	Down
PA0401		295.47	40.1333	-2.88014	-7.36221	Down
PA0011		322.463	43.78	-2.88079	-7.36554	Down
PA2859	greB	88.36	11.96	-2.88518	-7.38796	Down
PA1505	moaA2	1389.98	188.107	-2.88544	-7.38932	Down
PA5301	pauR	788.53	106.687	-2.88579	-7.39108	Down
PA5073		381.257	51.5733	-2.88607	-7.39252	Down
PA0654	speD	208.48	28.1767	-2.88734	-7.39903	Down
PA0948		72.5567	9.79333	-2.88924	-7.40878	Down
PA1198		1119.98	151.11	-2.88981	-7.41171	Down
PA4079		536.18	72.3033	-2.89058	-7.4157	Down
PA4029		115.693	15.5933	-2.8913	-7.41941	Down
PA2952	etfB	453.677	61.07	-2.89313	-7.4288	Down
PA1064		148.427	19.9433	-2.89577	-7.44242	Down
PA0459		344.44	46.27	-2.8961	-7.44413	Down
PA3344	recQ	176.323	23.65	-2.89831	-7.45553	Down
PA4438		61.2	8.2	-2.89984	-7.46341	Down
PA3397	fprA	147.933	19.8033	-2.90113	-7.47012	Down
PA5489	dsbA	1249.63	166.817	-2.90517	-7.49106	Down
PA4328		979.963	130.777	-2.90562	-7.49341	Down
PA4917		876.42	116.907	-2.90627	-7.49675	Down
PA3805	pilF	207.12	27.4767	-2.91419	-7.53803	Down
PA3309		132423	17559.9	-2.9148	-7.5412	Down
PA0402	pyrB	578.163	76.6033	-2.916	-7.5475	Down
PA4747	secG	1098.45	145.507	-2.91632	-7.54916	Down
PA1585	sucA	273.13	36.1733	-2.91659	-7.55059	Down
PA5110	fbp	903.633	119.66	-2.9168	-7.55167	Down
PA4394		482.163	63.7667	-2.91865	-7.56137	Down
PA0317		211.09	27.9133	-2.91883	-7.56234	Down
PA4056	ribD	365.3	48.2933	-2.91919	-7.56419	Down
PA1134		66.7967	8.78333	-2.92694	-7.60493	Down
PA3674		84.4667	11.1033	-2.92739	-7.60733	Down
PA5192	pckA	200.44	26.2267	-2.93406	-7.6426	Down
PA1278	cobP	80.77	10.5633	-2.93475	-7.64626	Down
PA0421		223.803	29.2633	-2.93507	-7.64791	Down
PA1581	sdhC	216.737	28.3333	-2.93537	-7.64953	Down
PA3207		221.417	28.8933	-2.93796	-7.66324	Down
PA5200	amgR	465.517	60.6933	-2.93922	-7.66998	Down
PA3803	gcpE	274.357	35.75	-2.94004	-7.67431	Down
PA1199		363.7	47.36	-2.94101	-7.67948	Down
PA5244		305.15	39.7233	-2.94146	-7.68188	Down
PA1274		31.4633	4.09	-2.9435	-7.69275	Down
PA4560	ileS	354.857	46.1033	-2.94429	-7.69699	Down
PA5406		118.843	15.4267	-2.94556	-7.70376	Down
PA3905		55.0567	7.14667	-2.94557	-7.70382	Down
PA2662		298.087	38.6	-2.94906	-7.72245	Down
PA0540		396.797	51.36	-2.94968	-7.72579	Down
PA0528		63.5633	8.22333	-2.9504	-7.72963	Down
PA0932	cysM	260.42	33.6433	-2.95245	-7.74061	Down
PA4528	pilD	194.813	24.9767	-2.96344	-7.79981	Down
PA5007	wapG	219.157	28.0667	-2.96503	-7.80843	Down
PA2043		104.217	13.3467	-2.96503	-7.80844	Down
PA3975	thiD	382.693	48.8167	-2.97074	-7.8394	Down
PA3898		173.877	22.1767	-2.97095	-7.84052	Down
PA4269	rpoC	319.713	40.7067	-2.97344	-7.85408	Down
PA3526	motY	903.997	115.08	-2.97368	-7.85538	Down
PA5414		101.15	12.8667	-2.97479	-7.8614	Down
PA4221	fptA	468.807	59.5267	-2.97739	-7.87557	Down
PA3527	pyrC	74.25	9.40667	-2.98064	-7.89334	Down
PA5063	ubiE	505.517	63.82	-2.98568	-7.92098	Down
PA0403	pyrR	398.283	50.1067	-2.99072	-7.94871	Down
PA4522	ampD	241.24	30.3333	-2.99149	-7.95297	Down
PA2396	pvdF	426.433	53.5567	-2.99318	-7.96228	Down
PA5490	cc4	2057.22	258.16	-2.99436	-7.96879	Down
PA3291	tli1	51.4733	6.44667	-2.9972	-7.98449	Down
PA5133		160.647	20.11	-2.99791	-7.9884	Down
PA1718	pscE	79.6667	9.97	-2.99831	-7.99064	Down
PA4447	hisC1	119.663	14.93	-3.0027	-8.01496	Down
PA0295		115.337	14.37	-3.00472	-8.02621	Down
PA0780	pruR	251.307	31.3033	-3.00506	-8.02811	Down
PA5054	hslU	105.843	13.17	-3.0066	-8.0367	Down
PA3666	dapD	81.55	10.1433	-3.00715	-8.03976	Down
PA5569	rnpA	207.683	25.8167	-3.00801	-8.04454	Down
PA2593	qteE	33.0367	4.08	-3.01743	-8.09722	Down
PA0456		11014.2	1360.01	-3.01767	-8.0986	Down
PA4864	ureD	54.95	6.77667	-3.01947	-8.10871	Down
PA4275	nusG	1886.03	231.793	-3.02444	-8.1367	Down
PA1651		193.73	23.7567	-3.02764	-8.15476	Down
PA1480	ccmF	74	9.06333	-3.02941	-8.16477	Down
PA5163	rmlA	243.24	29.63	-3.03725	-8.20925	Down
PA2063		33.0467	4.01667	-3.04043	-8.22739	Down
PA3747		136.72	16.6	-3.04197	-8.23614	Down
PA1674	folE2	354.53	42.9733	-3.04439	-8.25	Down
PA3614		849.66	102.903	-3.0456	-8.25688	Down
PA3896		83.5733	10.0967	-3.04916	-8.27732	Down
PA1552	ccoP1	372.66	44.9433	-3.05168	-8.29177	Down
PA0781		88.3333	10.6367	-3.05391	-8.30461	Down
PA5237		216.78	25.9367	-3.06317	-8.35805	Down
PA3111	folC	249.1	29.8033	-3.06318	-8.35813	Down
PA5429	aspA	92.2	11.0233	-3.06421	-8.36408	Down
PA3831	pepA	181.61	21.7	-3.06508	-8.36912	Down
PA2331		84.9267	10.14	-3.06616	-8.37541	Down
PA4596	esrC	191.133	22.8067	-3.06705	-8.38059	Down
PA2805		20518	2446.72	-3.06797	-8.38591	Down
PA4558		864.777	103.067	-3.06875	-8.39046	Down
PA0548	tktA	207.937	24.7733	-3.06928	-8.39357	Down
PA3165	hisC2	234.433	27.8933	-3.07119	-8.40464	Down
PA4996	rfaE	516.483	61.3167	-3.07437	-8.42321	Down
PA0139	ahpC	1313.21	155.81	-3.07524	-8.4283	Down
PA3836		485.74	57.5767	-3.07663	-8.4364	Down
PA3998		902.353	106.653	-3.08076	-8.46062	Down
PA3302		375.343	44.2733	-3.0837	-8.47786	Down
PA1247	aprE	83.02	9.78667	-3.08457	-8.48297	Down
PA3029	moaB2	128.817	15.1667	-3.08634	-8.49341	Down
PA5225		532.187	62.5233	-3.08947	-8.51181	Down
PA5504		129.897	15.2567	-3.08985	-8.51409	Down
PA4239	rpsD	861.61	101.1	-3.09125	-8.52235	Down
PA1805	ppiD	263.213	30.85	-3.09289	-8.53204	Down
PA2951	etfA	556.523	65.0433	-3.09697	-8.55619	Down
PA5026		180.96	21.1233	-3.09876	-8.56683	Down
PA1112.1		4144.42	482.84	-3.10155	-8.58343	Down
PA3939		122.97	14.27	-3.10725	-8.61738	Down
PA4457		372.883	43.24	-3.10829	-8.62357	Down
PA3948	rocA1	434.713	50.39	-3.10885	-8.62698	Down
PA3801		555.153	64.0267	-3.11614	-8.67066	Down
PA1532	dnaX	258.187	29.7467	-3.11761	-8.67952	Down
PA1277	cobQ	61.0933	7.03	-3.11942	-8.69037	Down
PA4759	dapB	547.927	62.8633	-3.12369	-8.71616	Down
PA4997	msbA	207.233	23.7433	-3.12566	-8.72806	Down
PA3126	ibpA	535.187	61.14	-3.12985	-8.75346	Down
PA0970	tolR	273.197	31.1933	-3.13063	-8.75817	Down
PA4668		138.693	15.83	-3.13117	-8.76142	Down
PA3004		236.807	27.01	-3.13214	-8.76737	Down
PA4450	murA	474.897	54.1267	-3.1332	-8.7738	Down
PA4853	fis	332.983	37.9333	-3.13391	-8.77812	Down
PA3938		53.2067	6.01333	-3.14537	-8.84812	Down
PA3449		48.3033	5.43333	-3.15221	-8.89018	Down
PA5515		810.693	91.1867	-3.15226	-8.89048	Down
PA0282	cysT	109.367	12.2867	-3.15401	-8.90125	Down
PA2967	fabG	1324.87	148.343	-3.15884	-8.93111	Down
PA5512	mifS	46.57	5.21333	-3.15912	-8.93286	Down
PA4266	fusA1	512.92	57.4167	-3.15919	-8.93329	Down
PA3839		727.13	80.8067	-3.16967	-8.99839	Down
PA0281	cysW	195.553	21.6833	-3.1729	-9.0186	Down
PA4001	sltB1	310.72	34.4433	-3.17332	-9.02119	Down
PA4248	rplF	502.81	55.5533	-3.17807	-9.05094	Down
PA5052		221.093	24.4167	-3.17872	-9.05502	Down
PA0888	aotJ	544.767	59.0933	-3.20457	-9.21875	Down
PA3171	ubiG	396.163	42.96	-3.20503	-9.22168	Down
PA4387		381.1	41.25	-3.2077	-9.23879	Down
PA5127		171.597	18.5633	-3.20849	-9.24385	Down
PA4954	motA	330.33	35.5733	-3.21504	-9.28589	Down
PA3653	frr	889.693	95.7833	-3.21546	-9.2886	Down
PA2461		159.767	17.1833	-3.21688	-9.29777	Down
PA2831		39.6667	4.26	-3.219	-9.31142	Down
PA5558	atpF	688.66	73.89	-3.22034	-9.32007	Down
PA4632		184.127	19.6433	-3.22859	-9.37349	Down
PA2402		187.017	19.9033	-3.23208	-9.39625	Down
PA4667		271.887	28.8333	-3.2372	-9.4296	Down
PA0485		227.587	24.0367	-3.24311	-9.46831	Down
PA0517	nirC	73.7167	7.78333	-3.24353	-9.47109	Down
PA5268	corA	87.6533	9.24333	-3.24532	-9.48287	Down
PA4544	rluD	268.933	28.3133	-3.2477	-9.49847	Down
PA3800		382.223	40.21	-3.24879	-9.50568	Down
PA4610		4669.65	488.87	-3.25579	-9.55193	Down
PA1748		432.97	45.31	-3.25637	-9.55573	Down
PA4966		136.157	14.23	-3.25826	-9.56828	Down
PA3475	pheC	100.077	10.4467	-3.25999	-9.57977	Down
PA4454		256.897	26.6833	-3.26718	-9.62761	Down
PA2409		44.9433	4.66333	-3.26867	-9.6376	Down
PA3447		40.4033	4.16333	-3.27866	-9.70456	Down
PA3790	oprC	262.313	27.02	-3.27919	-9.70812	Down
PA3677	mexJ	114.453	11.78	-3.28035	-9.7159	Down
PA4183		263.24	27.0867	-3.28072	-9.71843	Down
PA0382	micA	110.48	11.34	-3.28429	-9.7425	Down
PA3769	guaA	126.77	13	-3.28563	-9.75154	Down
PA3295		1201.17	123.073	-3.28685	-9.75976	Down
PA0902		227.503	23.3033	-3.28728	-9.76269	Down
PA0331	ilvA1	132.547	13.5233	-3.29298	-9.80133	Down
PA4347		127.78	13.0333	-3.29338	-9.80409	Down
PA4848	accC	308.907	31.4767	-3.29482	-9.81383	Down
PA3664		479.66	48.5933	-3.30318	-9.8709	Down
PA1482	ccmH	115.43	11.6133	-3.31316	-9.93944	Down
PA4479	mreD	56.3333	5.66333	-3.31427	-9.94703	Down
PA0546	metK	477.393	47.93	-3.31618	-9.96022	Down
PA4920	nadE	719.287	72.2	-3.3165	-9.96242	Down
PA1750		317.08	31.82	-3.31684	-9.9648	Down
PA4705	phuW	102.553	10.2867	-3.31753	-9.96954	Down
PA4439	trpS	207.603	20.7533	-3.32241	-10.0034	Down
PA0379		202.133	20.1967	-3.32312	-10.0083	Down
PA0652	vfr	702.41	69.9267	-3.3284	-10.045	Down
PA4542	clpB	1778.18	176.49	-3.33274	-10.0752	Down
PA4277	tufB	1098.43	108.177	-3.34398	-10.154	Down
PA3573		240.883	23.72	-3.34416	-10.1553	Down
PA2744	thrS	118.707	11.6867	-3.34447	-10.1574	Down
PA3152	hisH2	553.867	54.3233	-3.34989	-10.1957	Down
PA3245	minE	1605.3	157.11	-3.353	-10.2177	Down
PA4896		37.27	3.63667	-3.35733	-10.2484	Down
PA4456		927.563	90.4933	-3.35756	-10.2501	Down
PA1557	ccoN2	631.353	61.5467	-3.35869	-10.2581	Down
PA3746	ffh	124.393	12.1233	-3.35905	-10.2607	Down
PA1790		51.3767	5.00667	-3.35919	-10.2617	Down
PA3093		162.12	15.7967	-3.35937	-10.2629	Down
PA4226	pchE	539.643	52.4433	-3.36317	-10.29	Down
PA1610	fabA	348.193	33.6967	-3.36921	-10.3332	Down
PA0609	trpE	163.29	15.7767	-3.37157	-10.3501	Down
PA2033		76.03	7.33667	-3.37337	-10.363	Down
PA3738	xerD	98.4467	9.48667	-3.37537	-10.3774	Down
PA1673		9761.38	938.693	-3.37836	-10.3989	Down
PA4764	fur	5313.19	509.583	-3.38219	-10.4265	Down
PA3807	ndk	782.267	74.6933	-3.38861	-10.473	Down
PA5207		615.947	58.8	-3.38892	-10.4753	Down
PA3625	surE	102.823	9.8	-3.39124	-10.4922	Down
PA1049	pdxH	2452.96	231.113	-3.40785	-10.6137	Down
PA0342	thyA	330.107	30.94	-3.41539	-10.6693	Down
PA3524	gloA1	1712.46	159.177	-3.42737	-10.7582	Down
PA1588	sucC	650.343	60.1333	-3.43496	-10.815	Down
PA2598		44.3633	4.08667	-3.44037	-10.8556	Down
PA5568		217.833	19.9967	-3.44539	-10.8935	Down
PA3647		373.797	34.3	-3.44597	-10.8979	Down
PA0839		470.31	43.01	-3.45087	-10.9349	Down
PA5074		116.063	10.5933	-3.45368	-10.9563	Down
PA3987	leuS	212.123	19.3367	-3.45549	-10.97	Down
PA4076		201.99	18.3967	-3.45677	-10.9797	Down
PA5562	spoOJ	712.39	64.8467	-3.45756	-10.9858	Down
PA5162	rmlD	222.293	20.2333	-3.45766	-10.9865	Down
PA2950		207.593	18.8433	-3.46163	-11.0168	Down
PA4837		84.3367	7.65	-3.46263	-11.0244	Down
PA4963		542.237	49.01	-3.46777	-11.0638	Down
PA4229	pchC	196.113	17.7233	-3.46797	-11.0653	Down
PA4191		36.36	3.28	-3.47058	-11.0854	Down
PA3001		668.557	60.0033	-3.47794	-11.142	Down
PA5167	dctP	405.36	36.1867	-3.48567	-11.2019	Down
PA1050		749.503	66.8533	-3.48686	-11.2112	Down
PA4969	cpdA	153.35	13.63	-3.49197	-11.2509	Down
PA5035	gltD	426.32	37.8133	-3.49497	-11.2743	Down
PA0357	mutY	496.263	43.6833	-3.50595	-11.3605	Down
PA4042	xseB	345.013	30.3067	-3.50895	-11.3841	Down
PA4753		3389.14	294.597	-3.52411	-11.5043	Down
PA1006		271.693	23.56	-3.52757	-11.532	Down
PA3435		262.7	22.7733	-3.528	-11.5354	Down
PA4455		200.55	17.3467	-3.53123	-11.5613	Down
PA1481	ccmG	141.853	12.2633	-3.53198	-11.5673	Down
PA0291	oprE	1298.53	112.14	-3.53351	-11.5795	Down
PA5119	glnA	629.597	54.1567	-3.53922	-11.6255	Down
PA3050	pyrD	101.617	8.74	-3.53936	-11.6266	Down
PA5563	soj	139.497	11.9867	-3.54073	-11.6377	Down
PA4358		461.54	39.5833	-3.54349	-11.66	Down
PA2760	oprQ	600.69	51.46	-3.5451	-11.6729	Down
PA4525	pilA	46576.3	3977.35	-3.54972	-11.7104	Down
PA1483	cycH	193.507	16.4633	-3.55505	-11.7538	Down
PA1076		5686.63	483.47	-3.55607	-11.7621	Down
PA0963	aspS	175.68	14.9067	-3.55892	-11.7853	Down
PA0408	pilG	6362.11	538.527	-3.56242	-11.8139	Down
PA0435		77.4867	6.55333	-3.56365	-11.824	Down
PA2464		371.79	31.44	-3.56381	-11.8254	Down
PA5498	znuA	299.613	25.2933	-3.56627	-11.8455	Down
PA0398		1334.09	112.58	-3.56683	-11.8502	Down
PA4586		76.85	6.46	-3.57244	-11.8963	Down
PA4261	rplW	218.03	18.3133	-3.57356	-11.9055	Down
PA1398		385.063	32.1567	-3.58191	-11.9746	Down
PA3266	capB	11639.4	971.8	-3.58222	-11.9772	Down
PA3840		181.293	15.0933	-3.58634	-12.0115	Down
PA2966	acpP	40327	3350.87	-3.58914	-12.0348	Down
PA4746		268.183	22.25	-3.59134	-12.0532	Down
PA3529		446.65	36.94	-3.59589	-12.0912	Down
PA4740	pnp	321.197	26.5467	-3.59685	-12.0993	Down
PA3134	gltX	109.833	9.04667	-3.60179	-12.1408	Down
PA5560	atpB	473.687	38.7167	-3.61291	-12.2347	Down
PA5239	rho	923.797	75.1267	-3.62018	-12.2965	Down
PA4639		774.587	62.91	-3.62207	-12.3126	Down
PA1574		2135.28	173.297	-3.62311	-12.3215	Down
PA2393		90.4633	7.34	-3.62348	-12.3247	Down
PA0545		711.173	57.6667	-3.62439	-12.3325	Down
PA1013	purC	583.623	47.22	-3.62757	-12.3597	Down
PA4714		939.623	75.6567	-3.63454	-12.4196	Down
PA0947		220.343	17.7167	-3.63657	-12.4371	Down
PA3162	rpsA	1709.08	137.417	-3.63659	-12.4372	Down
PA0547		631.61	50.7833	-3.63661	-12.4373	Down
PA4219	ampO	226.35	18.1533	-3.64025	-12.4688	Down
PA0389		199.243	15.9267	-3.64502	-12.51	Down
PA4258	rplV	512.827	40.97	-3.64583	-12.5171	Down
PA2076		44.72	3.54333	-3.65774	-12.6209	Down
PA5021		70.9633	5.61	-3.661	-12.6494	Down
PA0433		106.65	8.40667	-3.66521	-12.6864	Down
PA2741	rplT	17173.6	1350.97	-3.66812	-12.712	Down
PA4696	ilvI	505.527	39.72	-3.66985	-12.7273	Down
PA4067	oprG	3305.43	258.753	-3.67519	-12.7744	Down
PA3931		31.69	2.47667	-3.67756	-12.7954	Down
PA3476	rhlI	637.307	49.6833	-3.68115	-12.8274	Down
PA0661		404.66	31.46	-3.68512	-12.8627	Down
PA4571		358.013	27.7433	-3.6898	-12.9045	Down
PA0315		2077.83	160.98	-3.69012	-12.9074	Down
PA0202		143.08	11.0667	-3.69253	-12.9289	Down
PA4783		175.75	13.5467	-3.69751	-12.9737	Down
PA4442	cysN	654.947	50.4633	-3.69807	-12.9787	Down
PA0356		172.73	13.2067	-3.70918	-13.079	Down
PA4493	roxR	7607.48	581.45	-3.70969	-13.0836	Down
PA0672	hemO	312.66	23.8933	-3.70991	-13.0857	Down
PA1657	hsiB2	162.493	12.39	-3.71313	-13.1149	Down
PA0170		193.063	14.69	-3.71617	-13.1425	Down
PA3158	wbpB	1270.97	96.6767	-3.71662	-13.1466	Down
PA3937		198.117	15.0133	-3.72203	-13.196	Down
PA4237	rplQ	2688.51	203.467	-3.72394	-13.2135	Down
PA4471		203.65	15.3267	-3.73198	-13.2873	Down
PA5528		311.213	23.3533	-3.7362	-13.3263	Down
PA0410	pilI	465.683	34.8	-3.74219	-13.3817	Down
PA0381	thiG	110.817	8.23667	-3.74997	-13.4541	Down
PA1596	htpG	304.943	22.6033	-3.75393	-13.4911	Down
PA0128		470.8	34.3267	-3.77771	-13.7153	Down
PA4403	secA	1063.02	77.14	-3.78454	-13.7804	Down
PA1647		287.883	20.8633	-3.78644	-13.7985	Down
PA4357		1072.33	76.98	-3.80012	-13.9299	Down
PA0516	nirF	139.863	10.02	-3.80306	-13.9584	Down
PA4366	sodB	2363.74	168.997	-3.80601	-13.9869	Down
PA3880		215.9	15.3933	-3.80999	-14.0256	Down
PA4587	ccpR	713.43	50.7567	-3.8131	-14.0559	Down
PA4232	ssb	378.423	26.8767	-3.81557	-14.08	Down
PA3149	wbpH	973.68	69.0933	-3.81683	-14.0922	Down
PA3861	rhl	406.833	28.85	-3.81779	-14.1017	Down
PA4240	rpsK	774.88	54.9433	-3.81796	-14.1033	Down
PA4451		1302.29	92.1	-3.8217	-14.1399	Down
PA4602	glyA3	168.113	11.87	-3.82404	-14.1629	Down
PA3244	minD	364.857	25.5933	-3.83349	-14.2559	Down
PA4262	rplD	861.943	60.3133	-3.83704	-14.2911	Down
PA4967	parE	221.917	15.5	-3.83968	-14.3172	Down
PA4222		474.73	33.1067	-3.84191	-14.3394	Down
PA0167		276.453	19.2133	-3.84686	-14.3886	Down
PA4272	rplJ	2040.76	140.877	-3.8566	-14.4861	Down
PA4253	rplN	4255.79	293.13	-3.85981	-14.5184	Down
PA3827	lptG	196.673	13.4967	-3.86513	-14.572	Down
PA3453		167.897	11.4733	-3.87122	-14.6336	Down
PA1178	oprH	784.48	53.49	-3.8744	-14.6659	Down
PA3166	pheA	227.143	15.4467	-3.87824	-14.705	Down
PA3148	wbpI	1869.25	126.747	-3.88244	-14.7479	Down
PA5053	hslV	267.207	18.11	-3.8831	-14.7546	Down
PA0025	aroE	820.017	55.4633	-3.88605	-14.7848	Down
PA3150	wbpG	2712.79	183.48	-3.88608	-14.7852	Down
PA4481	mreB	161.467	10.9	-3.88884	-14.8135	Down
PA5308	lrp	1222.31	82.04	-3.89714	-14.899	Down
PA2413	pvdH	248.527	16.6467	-3.9001	-14.9295	Down
PA4919	pncB1	371.133	24.8533	-3.90043	-14.9329	Down
PA1123		207.373	13.86	-3.90323	-14.962	Down
PA4429		1225.1	81.7	-3.90642	-14.9951	Down
PA2042		44.8433	2.98	-3.91151	-15.0481	Down
PA0141		532.127	35.3533	-3.91185	-15.0517	Down
PA0552	pgk	412.14	27.3433	-3.91387	-15.0728	Down
PA0649	trpG	365.71	24.1933	-3.91802	-15.1161	Down
PA1183	dctA	265.133	17.5133	-3.92019	-15.1389	Down
PA0962	dps	3354.95	220.947	-3.92452	-15.1844	Down
PA1493	cysP	372.39	24.4867	-3.92675	-15.2079	Down
PA4693	pssA	650.537	42.7267	-3.92842	-15.2255	Down
PA4836		262.697	17.24	-3.92957	-15.2376	Down
PA4228	pchD	246.343	16.09	-3.93643	-15.3103	Down
PA2204		171.297	10.9967	-3.96136	-15.5771	Down
PA4386	groES	784.597	50.3067	-3.96313	-15.5963	Down
PA3262		716.07	45.8833	-3.96406	-15.6063	Down
PA4570		2100.6	132.627	-3.98536	-15.8384	Down
PA4259	rpsS	1705.84	106.237	-4.00513	-16.0569	Down
PA1913		106.013	6.59667	-4.00636	-16.0707	Down
PA3911		263.587	16.3933	-4.0071	-16.0789	Down
PA3742	rplS	19238.8	1196.05	-4.00766	-16.0852	Down
PA2062		174.55	10.83	-4.01054	-16.1173	Down
PA1008	bcp	367.973	22.7133	-4.01799	-16.2008	Down
PA2404		28.93	1.77	-4.03075	-16.3446	Down
PA2988		135.997	8.3	-4.03432	-16.3851	Down
PA1593		61.1767	3.72333	-4.03831	-16.4306	Down
PA3792	leuA	1071.32	64.87	-4.04569	-16.5148	Down
PA0020	tsaP	671.073	40.57	-4.04799	-16.5411	Down
PA1587	lpd	936.717	56.4567	-4.0524	-16.5918	Down
PA5362		219.643	13.2167	-4.05473	-16.6187	Down
PA4723	dksA	3442.57	206.957	-4.05609	-16.6343	Down
PA4867	ureB	68.0633	4.08333	-4.05906	-16.6686	Down
PA1429		1098.05	65.19	-4.07415	-16.8438	Down
PA1479	ccmE	293.83	17.38	-4.07948	-16.9062	Down
PA5555	atpG	660.74	39.0433	-4.08093	-16.9232	Down
PA2663	ppyR	985.56	57.9	-4.08931	-17.0218	Down
PA3802	hisS	459.523	26.9467	-4.09196	-17.0531	Down
PA4057	nrdR	757.917	44.1733	-4.10079	-17.1578	Down
PA5230		425.81	24.7167	-4.10665	-17.2276	Down
PA4241	rpsM	1776.57	103.12	-4.1067	-17.2281	Down
PA2391	opmQ	149.87	8.66667	-4.11209	-17.2927	Down
PA4267	rpsG	1788.43	103.403	-4.11234	-17.2956	Down
PA3525	argG	342.933	19.81	-4.11363	-17.3111	Down
PA4935	rpsF	807.243	46.58	-4.11522	-17.3303	Down
PA3006	psrA	4919.04	283.16	-4.11869	-17.3719	Down
PA4225	pchF	630.203	36.17	-4.12295	-17.4234	Down
PA2698		88.5367	5.06333	-4.12812	-17.4858	Down
PA5274	rnk	1438.68	81.8833	-4.13504	-17.5699	Down
PA2426	pvdS	168.687	9.59667	-4.13567	-17.5776	Down
PA2410		144.137	8.19333	-4.13684	-17.5919	Down
PA4934	rpsR	1947.35	110.407	-4.14061	-17.6379	Down
PA4223		269.977	15.2167	-4.14911	-17.7422	Down
PA3737	dsbC	616.807	34.7067	-4.15153	-17.772	Down
PA2395	pvdO	338.117	18.8533	-4.16463	-17.9341	Down
PA5556	atpA	659.193	36.72	-4.16606	-17.9519	Down
PA4218	ampP	413.02	22.7567	-4.18185	-18.1494	Down
PA4352		11803.3	647.5	-4.18817	-18.229	Down
PA5320	coaC	506.15	27.6933	-4.19195	-18.277	Down
PA5497	nrdJa	429.13	23.2733	-4.20467	-18.4387	Down
PA0524	norB	419.423	22.57	-4.21593	-18.5832	Down
PA1589	sucD	1454.16	77.8833	-4.22272	-18.671	Down
PA4257	rpsC	1379.39	73.7133	-4.22596	-18.7129	Down
PA4139		7886.28	419.463	-4.23273	-18.8009	Down
PA5496	nrdJb	1077.62	57.2	-4.23569	-18.8396	Down
PA3745	rpsP	1774.94	94.0367	-4.2384	-18.8749	Down
PA4385	groEL	773.43	40.8867	-4.24157	-18.9164	Down
PA4694	ilvC	2079.9	109.283	-4.25037	-19.0321	Down
PA3966		514.79	26.8967	-4.25848	-19.1395	Down
PA0538	dsbB	236.633	12.3033	-4.26553	-19.2333	Down
PA5427	adhA	1754.67	91.2167	-4.26576	-19.2363	Down
PA0373	ftsY	360.967	18.72	-4.26921	-19.2824	Down
PA4918		786.34	40.67	-4.27312	-19.3346	Down
PA4559	lspA	272.62	14.0633	-4.27688	-19.3852	Down
PA0283	sbp	264.11	13.6233	-4.27699	-19.3866	Down
PA4265	tufA	3214.14	163.927	-4.29331	-19.6072	Down
PA0834		224.877	11.4367	-4.2974	-19.6628	Down
PA2392	pvdP	287.897	14.5167	-4.30977	-19.8321	Down
PA3445		98.3167	4.95667	-4.30999	-19.8352	Down
PA0412	pilK	359.337	18.0733	-4.3134	-19.8821	Down
PA1555	ccoP2	539.46	27.0667	-4.31693	-19.9308	Down
PA4351	olsA	2831.02	142.023	-4.31712	-19.9335	Down
PA4063		149.567	7.41333	-4.33452	-20.1754	Down
PA4190	pqsL	191.783	9.50333	-4.3349	-20.1806	Down
PA3965		650.52	32.12	-4.34005	-20.2528	Down
PA4526	pilB	1162.47	56.67	-4.35846	-20.5129	Down
PA4268	rpsL	1810.3	87.51	-4.37063	-20.6867	Down
PA3443		123.937	5.97333	-4.37492	-20.7483	Down
PA5231		1461.41	70.37	-4.37626	-20.7676	Down
PA2203		22.3833	1.07667	-4.37778	-20.7895	Down
PA4933		426.8	20.4733	-4.38174	-20.8466	Down
PA2389	pvdR	188.033	9.01667	-4.38225	-20.854	Down
PA2385	pvdQ	88.73	4.24667	-4.38502	-20.894	Down
PA1837		754.62	35.39	-4.41434	-21.323	Down
PA4356	xenB	589.99	27.6067	-4.4176	-21.3713	Down
PA5136		95.4667	4.45	-4.42312	-21.4532	Down
PA4743	rbfA	446.433	20.6033	-4.4375	-21.668	Down
PA4252	rplX	2624.41	119.67	-4.45486	-21.9304	Down
PA0579	rpsU	7792.67	351.663	-4.46985	-22.1595	Down
PA3912		307.99	13.8933	-4.47042	-22.1682	Down
PA5557	atpH	296.8	13.3467	-4.47494	-22.2378	Down
PA5138		302.843	13.6133	-4.47548	-22.2461	Down
PA2193	hcnA	188.39	8.44	-4.48034	-22.3211	Down
PA4865	ureA	220.75	9.86333	-4.48419	-22.3809	Down
PA3391	nosR	312.96	13.9267	-4.49006	-22.472	Down
PA0518	nirM	551.053	24.5	-4.49134	-22.492	Down
PA4567	rpmA	8604.48	381.527	-4.49523	-22.5528	Down
PA5076		431.743	19.13	-4.49627	-22.5689	Down
PA4244	rplO	845.377	36.5033	-4.53349	-23.1589	Down
PA0363	coaD	248.927	10.7067	-4.53914	-23.2497	Down
PA3442		200.257	8.50667	-4.55711	-23.5411	Down
PA4683		625.383	26.43	-4.56449	-23.6619	Down
PA4695	ilvH	656.983	27.5067	-4.578	-23.8845	Down
PA4273	rplA	2147.66	89.54	-4.58409	-23.9854	Down
PA2384		581.687	23.6567	-4.61992	-24.5887	Down
PA2405		63.07	2.52667	-4.64165	-24.9617	Down
PA2943		159.133	6.32	-4.65417	-25.1793	Down
PA5559	atpE	4028.37	158.973	-4.66334	-25.3399	Down
PA2755	eco	923.513	35.8333	-4.68776	-25.7725	Down
PA0541		211.173	8.18333	-4.6896	-25.8053	Down
PA4256	rplP	1393.54	53.8867	-4.69268	-25.8606	Down
PA0607	rpe	84.7667	3.24333	-4.70795	-26.1357	Down
PA3441		10499.6	397.803	-4.72213	-26.3939	Down
PA5300	cycB	4075.24	150.807	-4.75611	-27.0229	Down
PA0867	mliC	4568.08	166.513	-4.77788	-27.4337	Down
PA4231	pchA	808.49	29.37	-4.78281	-27.5277	Down
PA4773		366.393	13.2567	-4.7886	-27.6384	Down
PA4389		991.51	35.71	-4.79523	-27.7656	Down
PA4251	rplE	7014.92	252.623	-4.79537	-27.7683	Down
PA3613		1973.93	69.9933	-4.81771	-28.2017	Down
PA4432	rpsI	3653.75	125.517	-4.86343	-29.1097	Down
PA1052a		2859.12	97.5433	-4.87338	-29.3112	Down
PA5137		432.237	14.7167	-4.8763	-29.3706	Down
PA5051	argS	642.113	21.7367	-4.88463	-29.5406	Down
PA3632		1733.42	58.1667	-4.89729	-29.801	Down
PA3686	adk	604.663	20.2567	-4.89966	-29.8501	Down
PA3940		3674.92	123.05	-4.90039	-29.8652	Down
PA3450		1767.52	58.5467	-4.916	-30.19	Down
PA3446		165.39	5.44667	-4.92435	-30.3654	Down
PA4031	ppa	1035.84	33.4567	-4.95236	-30.9606	Down
PA4250	rpsN	9834.72	313.97	-4.96918	-31.3237	Down
PA5530		207.103	6.6	-4.97174	-31.3793	Down
PA5505		234.407	7.44333	-4.97692	-31.4922	Down
PA1656	hsiA2	407.967	12.7433	-5.00064	-32.0141	Down
PA4578		970.007	30.1567	-5.00745	-32.1656	Down
PA3656	rpsB	2429.85	75.4833	-5.00857	-32.1906	Down
PA2453		359.427	10.9967	-5.03056	-32.6851	Down
PA4224	pchG	746.243	22.7	-5.03888	-32.8742	Down
PA4835		338.017	10.2733	-5.04012	-32.9023	Down
PA2424	pvdL	341.23	10.2967	-5.0505	-33.1399	Down
PA0201		2752.21	80.57	-5.0942	-34.1592	Down
PA0409	pilH	5788.62	169.183	-5.09656	-34.2151	Down
PA4765	omlA	604.487	17.6567	-5.09743	-34.2356	Down
PA1830		19490	565.077	-5.10814	-34.4908	Down
PA4230	pchB	2480.53	71.1633	-5.12337	-34.8568	Down
PA4922	azu	5362.67	152.083	-5.14002	-35.2614	Down
PA4545	comL	231.047	6.55	-5.14055	-35.2743	Down
PA3444		190.243	5.30667	-5.1639	-35.8499	Down
PA4834		320.68	8.85667	-5.17823	-36.2078	Down
PA2126	cgrC	612.597	16.8633	-5.18298	-36.3271	Down
PA1556	ccoO2	629.057	17.19	-5.19355	-36.5943	Down
PA3655	tsf	1027.54	28.0233	-5.19643	-36.6674	Down
PA3621	fdxA	1340	36.01	-5.2177	-37.212	Down
PA4642		1123.39	30.0067	-5.22643	-37.4379	Down
PA2408		143.613	3.61333	-5.31272	-39.7454	Down
PA0542		289.953	7.20667	-5.33034	-40.234	Down
PA4348		3340.89	81.58	-5.35587	-40.9523	Down
PA3913		464.747	11.3233	-5.35907	-41.0433	Down
PA1168		1004.85	23.4933	-5.41859	-42.7719	Down
PA5130		442.853	10.01	-5.46732	-44.2411	Down
PA0523	norC	6171.18	138.247	-5.48023	-44.6389	Down
PA4932	rplI	5844.99	127.323	-5.52063	-45.9066	Down
PA4271	rplL	5905.39	128.583	-5.52126	-45.9265	Down
PA3988	lptE	764.267	16.5567	-5.52859	-46.1607	Down
PA3768		648.993	13.93	-5.54194	-46.5896	Down
PA5339		3416.78	70.6533	-5.59573	-48.3597	Down
PA1925		133.71	2.68667	-5.63715	-49.768	Down
PA0024	hemF	473.537	8.91	-5.73191	-53.1467	Down
PA5025	metY	597.833	10.61	-5.81625	-56.3462	Down
PA5128	secB	1122.88	19.74	-5.82994	-56.8835	Down
PA4741	rpsO	9147.07	160.503	-5.83263	-56.9899	Down
PA5049	rpmE	4818.97	82.32	-5.87134	-58.5394	Down
PA4274	rplK	1486.15	25.3833	-5.87155	-58.5481	Down
PA4568	rplU	3928.8	66.5767	-5.88293	-59.0117	Down
PA0423	pasP	1628.77	26.7133	-5.93008	-60.972	Down
PA3967		208.74	3.41	-5.93579	-61.2141	Down
PA2425	pvdG	175.53	2.81	-5.965	-62.4662	Down
PA2851	efp	1457.66	23.2333	-5.97131	-62.74	Down
PA0280	cysA	1109.89	16.7333	-6.05154	-66.3279	Down
PA0519	nirS	917.48	13.5567	-6.0806	-67.6774	Down
PA2630		624.42	9.04333	-6.10952	-69.0475	Down
PA4235	ftnA	817.563	11.84	-6.10959	-69.051	Down
PA0411	pilJ	892.133	12.27	-6.18405	-72.7085	Down
PA3822		1728.46	21.1367	-6.35359	-81.7753	Down
PA5316	rpmB	6397.85	76.32	-6.38938	-83.8293	Down
PA3601		9695.73	107.523	-6.49463	-90.1733	Down
PA2386	pvdA	723.123	7.46	-6.59892	-96.9334	Down
PA2411		1165.41	9.89	-6.88066	-117.838	Down
PA2427		812.567	6.24667	-7.02326	-130.08	Down
PA2412		8462.89	55.3767	-7.25573	-152.824	Down
PA4671		17215.9	106.48	-7.33701	-161.682	Down
PA4563	rpsT	5731.05	26.33	-7.76595	-217.662	Down
